# Supplementary material for: Characterization and Outcomes of SARS-CoV-2 Infection in Patients with Sarcoidosis
Source: Viruses. 2021 May 27;13(6):1000. doi: 10.3390/v13061000 (PMC8228115; doi:10.3390/v13061000)
Supplement: Supplementary file 1 [file viruses-13-01000-s001.zip]

Archive with 1 entries (1 files):
- viruses-1227529-supplementary.pdf
